# Supplementary material for: Selenium Biotransformation and Fractionation of Selenopeptide from Germinated Perilla (Perilla frutescens) Seeds
Source: Foods. 2025 Aug 27;14(17):2988. doi: 10.3390/foods14172988 (PMC12428341; doi:10.3390/foods14172988)
Supplement: Supplementary file 1 [file foods-14-02988-s001.zip]

Archive with 1 entries (1 files):
- Foods-Supplementary Information.pdf
